# Supplementary material for: Melipona quadrifasciata Geopropolis Extract as a Modulator of Inflammation and Pro-Regenerative Responses in Human Macrophages
Source: Int J Mol Sci. 2026 Apr 2;27(7):3229. doi: 10.3390/ijms27073229 (PMC13072738; doi:10.3390/ijms27073229)
Supplement: Supplementary file 1 [file ijms-27-03229-s001.zip]

Archive with 1 entries (1 files):
- ijms-4135829-supplementary.pdf
